# Supplementary material for: Nitrogen Starvation Enhances the Production of Saturated and Unsaturated Fatty Acids in Aurantiochytrium sp. PKU#SW8 by Regulating Key Biosynthetic Genes
Source: Mar Drugs. 2022 Sep 30;20(10):621. doi: 10.3390/md20100621 (PMC9605394; doi:10.3390/md20100621)
Supplement: Supplementary file 1 [file marinedrugs-20-00621-s001.zip]

Archive with 3 entries (3 files):
- marinedrugs-1902343-supplementary.pdf
- Table S2.xlsx
- Table S3.xlsx
