# Supplementary material for: Nitrogen Starvation Enhances the Production of Saturated and Unsaturated Fatty Acids in Aurantiochytrium sp. PKU#SW8 by Regulating Key Biosynthetic Genes
Source: Mar Drugs. 2022 Sep 30;20(10):621. doi: 10.3390/md20100621 (PMC9605394; doi:10.3390/md20100621)
Supplement: Supplementary file 1 [file marinedrugs-20-00621-s001.zip › Table S2.xlsx]

## Sheet: Table S2
	Table S2. List of new genes discovered through RNA-seq data analysis.
#ID	gene_name	NL-A_FPKM	NL-A_count	NL-B_FPKM	NL-B_count	NL-C_FPKM	NL-C_count	NS-A_FPKM	NS-A_count	NS-B_FPKM	NS-B_count	NS-C_FPKM	NS-C_count	NS-A_NS-B_NS-C_vs_NL-A_NL-B_NL-C_DESeq_FDR	NS-A_NS-B_NS-C_vs_NL-A_NL-B_NL-C_DESeq_log2FC	NS-A_NS-B_NS-C_vs_NL-A_NL-B_NL-C_DESeq_(FDR_0.01_FC_2)_regulated	COG_class	COG_class_annotation	GO_annotation	KEGG_annotation	KEGG_pathway_annotation	KOG_class	KOG_class_annotation	Pfam_annotation	Swiss_Prot_annotation	eggNOG_class	eggNOG_class_annotation	NR_annotation	GO_second_level_annotation
Thraustochytriidae_sp._SW8_newGene_1009	--	0.571807	11	1.93549	38	0.967839	23	0.180543	3	0.143698	3	0.325193	6	--	--	--	--	--	--	--	--	--	--	--	--	--	--	hypothetical protein BSL78_28558 [Apostichopus japonicus]	--
Thraustochytriidae_sp._SW8_newGene_1029	--	0.894816	37	0	0	0	0	0	0	0	0	0	0	--	--	--	--	--	--	--	--	--	--	--	--	--	--	--	--
Thraustochytriidae_sp._SW8_newGene_1048	--	0.310002	17	0.484692	23	0.624474	33	0	0	0.325692	16	0.079881	4	--	--	--	--	--	--	--	--	--	--	--	--	--	--	--	--
Thraustochytriidae_sp._SW8_newGene_1052	--	0	0	0	0	0	0	0	0	0	0	0.400026	13	--	--	--	--	--	--	--	--	--	--	--	--	--	--	--	--
Thraustochytriidae_sp._SW8_newGene_1078	--	22.6221	3568	22.0116	2982	19.1285	2943	4.46313	525	4.38589	606	6.24862	725	5.39e-13	1.77104	up	--	--	--	--	--	--	--	--	--	--	--	--	--
Thraustochytriidae_sp._SW8_newGene_1110	--	0	0	0.693883	14	0.273821	6	0	0	0	0	0	0	--	--	--	--	--	--	--	--	--	--	--	--	--	--	--	--
Thraustochytriidae_sp._SW8_newGene_1115	--	0.485251	27	0.164292	9	0.713644	39	0.043493	3	0.237091	13	0.082858	5	--	--	--	--	--	--	--	--	--	--	--	--	--	--	--	--
Thraustochytriidae_sp._SW8_newGene_1130	--	0	0	0.000283	1	0	0	13.0123	685	0	0	0	0	--	--	--	[O]	Posttranslational modification, protein turnover, chaperones	Cellular Component: ubiquitin ligase complex (GO:0000151);; Cellular Component: cytoplasm (GO:0005737);; Biological Process: ubiquitin-dependent protein catabolic process (GO:0006511);;	K08770|0|xla:380559|K08770 ubiquitin C | (RefSeq) ubc.L, hmg20, ubc; ubiquitin C L homeolog	PPAR signaling pathway (ko03320)	[OR]	Posttranslational modification, protein turnover, chaperones;; General function prediction only	Glycosyl hydrolase family 65, C-terminal domain;; Domain of unknown function (DUF1893);; Ubiquitin family;; Ubiquitin-2 like Rad60 SUMO-like;; Ubiquitin-like domain;; Ubiquitin-2 like Rad60 SUMO-like;; DUF2407 ubiquitin-like domain;; Telomere stability and silencing;; Protein of unknown function (DUF2870);; Ubiquitin family;; Ubiquitin-2 like Rad60 SUMO-like;; Ubiquitin-like domain	Polyubiquitin OS=Drosophila melanogaster OX=7227 GN=Ubi-p63E PE=3 SV=1	O	Posttranslational modification, protein turnover, chaperones	unnamed protein product [Vitrella brassicaformis CCMP3155]	cellular component: cell (GO:0005623);; cellular component: macromolecular complex (GO:0032991);; cellular component: cell part (GO:0044464);; biological process: metabolic process (GO:0008152);; biological process: cellular process (GO:0009987)
Thraustochytriidae_sp._SW8_newGene_1131	--	97.6652	4408	85.8161	3544	72.5103	3251	30.2136	1151	49.5431	2304	23.6738	991	0.051132	0.741889	normal	[O]	Posttranslational modification, protein turnover, chaperones	Cellular Component: ubiquitin ligase complex (GO:0000151);; Molecular Function: deoxyribonuclease II activity (GO:0004531);; Cellular Component: cytoplasm (GO:0005737);; Biological Process: DNA metabolic process (GO:0006259);; Biological Process: ubiquitin-dependent protein catabolic process (GO:0006511);;	K08770|0|rno:50522|K08770 ubiquitin C | (RefSeq) Ubc; ubiquitin C	PPAR signaling pathway (ko03320)	[OR]	Posttranslational modification, protein turnover, chaperones;; General function prediction only	Glycosyl hydrolase family 65, C-terminal domain;; Domain of unknown function (DUF1893);; dUTPase;; Ubiquitin family;; Ubiquitin-2 like Rad60 SUMO-like;; Ubiquitin-like domain;; Ubiquitin-2 like Rad60 SUMO-like;; DUF2407 ubiquitin-like domain;; Telomere stability and silencing;; Protein of unknown function (DUF2870)	Polyubiquitin OS=Drosophila melanogaster OX=7227 GN=Ubi-p63E PE=3 SV=1	O	Posttranslational modification, protein turnover, chaperones	Ubiquitin, related [Neospora caninum Liverpool]	cellular component: cell (GO:0005623);; cellular component: macromolecular complex (GO:0032991);; cellular component: cell part (GO:0044464);; molecular function: catalytic activity (GO:0003824);; biological process: metabolic process (GO:0008152);; biological process: cellular process (GO:0009987)
Thraustochytriidae_sp._SW8_newGene_1146	--	0.471533	23	0.103165	5	0.590978	28	1.62228	67	0.556684	26	1.44884	63	--	--	--	--	--	--	--	--	--	--	--	--	--	--	--	--
Thraustochytriidae_sp._SW8_newGene_1151	--	3.85048	223	5.54981	293	4.38022	252	4.70581	234	4.85619	266	8.14974	426	0.0318505	-0.830072	normal	--	--	--	--	--	--	--	--	--	--	--	--	--
Thraustochytriidae_sp._SW8_newGene_1172	--	0	0	0.968447	77	0	0	0	0	0	0	0	0	--	--	--	--	--	--	--	--	--	--	--	--	--	--	--	--
Thraustochytriidae_sp._SW8_newGene_1199	--	45.5728	1227	47.1542	1155	34.7801	931	45.3723	1050	47.6697	1214	41.604	1011	0.0478104	-0.575051	normal	--	--	--	--	--	--	--	--	--	--	--	--	--
Thraustochytriidae_sp._SW8_newGene_1200	--	8.70917	166	6.90501	120	6.35383	121	5.36224	88	6.74313	122	7.69214	132	0.558857	-0.334515	normal	--	--	--	--	--	--	--	--	--	--	--	--	--
Thraustochytriidae_sp._SW8_newGene_1204	--	1.25934	52	2.21671	84	1.97592	82	0.449624	16	0.309601	13	0.521156	20	0.0106015	1.58743	normal	--	--	--	--	--	--	--	--	--	--	--	--	--
Thraustochytriidae_sp._SW8_newGene_1205	--	0	0	0	0	0	0	0.687154	45	0	0	1.17083	106	--	--	--	--	--	--	--	--	--	--	--	--	--	--	--	--
Thraustochytriidae_sp._SW8_newGene_1208	--	0	0	0	0	0	0	0	0	0	0	0.532127	22	--	--	--	--	--	--	--	--	--	--	--	--	--	--	--	--
Thraustochytriidae_sp._SW8_newGene_1243	--	419.187	12040	451.558	11805	329.035	9395	314.215	7758	294.002	7989	299.532	7763	0.770861	-0.0908848	normal	[O]	Posttranslational modification, protein turnover, chaperones	Molecular Function: structural constituent of ribosome (GO:0003735);; Cellular Component: nucleus (GO:0005634);; Biological Process: translation (GO:0006412);; Biological Process: cellular protein modification process (GO:0006464);; Biological Process: ubiquitin-dependent protein catabolic process (GO:0006511);; Cellular Component: cytosolic large ribosomal subunit (GO:0022625);; Molecular Functi…	K02927|2.8906e-77|tsp:Tsp_03772|K02927 large subunit ribosomal protein L40e | (RefSeq) ubiquitin family protein	Ribosome (ko03010)	[J]	Translation, ribosomal structure and biogenesis	Ubiquitin family;; Ribosomal L40e family;; Ubiquitin-2 like Rad60 SUMO-like;; Ubiquitin-like domain	Ubiquitin-60S ribosomal protein L40 OS=Eimeria bovis OX=5803 PE=2 SV=2	J	Translation, ribosomal structure and biogenesis	unnamed protein product [Vitrella brassicaformis CCMP3155]	molecular function: structural molecule activity (GO:0005198);; cellular component: cell (GO:0005623);; cellular component: organelle (GO:0043226);; cellular component: cell part (GO:0044464);; biological process: metabolic process (GO:0008152);; biological process: cellular process (GO:0009987);; cellular component: macromolecular complex (GO:0032991);; cellular component: organelle part (GO:004…
Thraustochytriidae_sp._SW8_newGene_1245	--	13.9964	2022	0.733803	164	7.00017	2203	3.7777	1028	1.41836	425	2.19985	317	0.599226	0.649569	normal	--	--	--	--	--	--	--	--	--	--	--	--	--
Thraustochytriidae_sp._SW8_newGene_1249	--	0	0	1.15958	159	0	0	0.672858	104	1.14278	187	1.81998	286	0.0102921	-2.34484	normal	[C]	Energy production and conversion	Cellular Component: mitochondrion (GO:0005739);; Molecular Function: NADH dehydrogenase (ubiquinone) activity (GO:0008137);; Molecular Function: quinone binding (GO:0048038);; Molecular Function: NAD binding (GO:0051287);; Biological Process: oxidation-reduction process (GO:0055114);;	--	--	[C]	Energy production and conversion	--	NADH-ubiquinone oxidoreductase 49 kDa subunit OS=Reclinomonas americana OX=48483 GN=NAD7 PE=3 SV=1	C	Energy production and conversion	NADH dehydrogenase subunit 7 (mitochondrion) [Moramonas marocensis]	cellular component: cell (GO:0005623);; cellular component: organelle (GO:0043226);; cellular component: cell part (GO:0044464);; molecular function: catalytic activity (GO:0003824);; biological process: metabolic process (GO:0008152);; biological process: single-organism process (GO:0044699);; molecular function: binding (GO:0005488)
Thraustochytriidae_sp._SW8_newGene_1252	--	0	0	0	0	0	0	0	0	1.34651	154	0.000187	1	--	--	--	--	--	--	--	--	--	--	--	--	--	--	--	--
Thraustochytriidae_sp._SW8_newGene_1255	--	8.65097	785	9.58182	791	6.57543	574	0.579904	49	1.17538	104	0.409836	35	1.61e-15	2.92791	up	--	--	--	--	--	--	--	--	--	--	--	--	--
Thraustochytriidae_sp._SW8_newGene_1257	--	0.962777	51	2.60336	120	0.939366	51	0	0	0	0	0.13344	6	0.000796581	4.73188	up	--	--	--	--	--	--	--	--	--	--	--	--	--
Thraustochytriidae_sp._SW8_newGene_127	--	1.48765	140	1.55025	133	1.15688	108	0.150222	13	0.386473	35	0.404714	35	0.00320004	1.63827	up	--	--	--	--	--	--	--	--	--	--	--	--	--
Thraustochytriidae_sp._SW8_newGene_1273	--	0	0	0.541819	54	0	0	0	0	0	0	0	0	--	--	--	--	--	--	--	--	--	--	--	--	--	--	--	--
Thraustochytriidae_sp._SW8_newGene_1313	--	0.728215	56	0.926629	64	6.33295	477	0.431705	29	0	0	0	0	0.216199	3.69316	normal	--	--	--	--	--	--	--	--	--	--	--	--	--
Thraustochytriidae_sp._SW8_newGene_1316	--	3.32131	637	3.1357	548	1.36872	261	0	0	0	0	3.36438	582	0.685961	0.798075	normal	--	--	--	--	--	--	--	--	--	--	--	--	--
Thraustochytriidae_sp._SW8_newGene_1320	--	0	0	0.896443	54	0	0	0	0	0	0	0	0	--	--	--	--	--	--	--	--	--	--	--	--	--	--	--	--
Thraustochytriidae_sp._SW8_newGene_1329	--	0	0	0	0	0	0	0.113581	12	0.697406	80	0.315492	35	--	--	--	--	--	--	--	--	--	--	--	--	--	--	--	--
Thraustochytriidae_sp._SW8_newGene_134	--	0.822833	49	0.72949	39	0.536605	32	0.779982	40	0	0	0	0	0.521815	0.872898	normal	--	--	--	--	--	--	--	--	--	--	--	--	--
Thraustochytriidae_sp._SW8_newGene_1343	--	57.5995	5076	55.0338	4414	67.2567	5892	23.1552	1754	21.9377	1829	26.3982	2099	0.00032083	0.854394	normal	--	--	--	--	--	--	--	--	--	--	--	--	--
Thraustochytriidae_sp._SW8_newGene_136	--	7.39354	1446	8.492	1511	6.69347	1301	3.18023	535	4.52895	838	3.37464	596	0.0782115	0.533032	normal	--	--	--	--	--	--	--	--	--	--	--	--	--
Thraustochytriidae_sp._SW8_newGene_1387	--	0.296989	23	0.549598	38	0.54505	42	0.256948	17	0.079729	6	0.422437	29	0.640959	0.429594	normal	--	--	--	--	--	--	--	--	--	--	--	--	--
Thraustochytriidae_sp._SW8_newGene_1402	--	0.816176	13	1.4227	20	0.554659	9	0.88895	12	0.556471	9	0.171572	3	--	--	--	--	--	--	--	--	--	--	--	--	--	--	--	--
Thraustochytriidae_sp._SW8_newGene_1423	--	0.021895	4	0.055454	8	0	0	0.287404	39	0.08809	14	0.419275	60	--	--	--	--	--	--	--	--	--	--	--	--	--	--	--	--
Thraustochytriidae_sp._SW8_newGene_1424	--	0.483781	30	0.47695	27	1.07948	66	23.555	1227	23.5318	1349	30.8738	1688	2.02e-72	-5.68212	down	--	--	--	--	--	--	--	--	--	--	--	--	--
Thraustochytriidae_sp._SW8_newGene_1443	--	0.014416	3	0	0	0	0	0	0	0	0	0	0	--	--	--	--	--	--	--	--	--	--	--	--	--	--	--	--
Thraustochytriidae_sp._SW8_newGene_1454	--	0.044468	8	0	0	0.022792	5	0.876478	76	3.00403	492	3.48193	286	0.000220449	-6.64204	down	--	--	--	--	--	--	--	--	--	--	--	--	--
Thraustochytriidae_sp._SW8_newGene_1459	--	4.55151	399	4.02836	322	4.42733	386	1.68102	127	1.91628	159	1.56729	124	0.0489921	0.842349	normal	--	--	--	--	--	--	--	--	--	--	--	--	--
Thraustochytriidae_sp._SW8_newGene_1479	--	0.692698	9	0.944171	11	0.330851	5	0.106396	2	0.128787	2	0.886473	11	--	--	--	--	--	--	--	--	--	--	--	--	--	--	--	--
Thraustochytriidae_sp._SW8_newGene_1482	--	0.212252	23	0.161109	16	0.119684	13	0.626636	58	0.790955	81	0.771744	75	4.09e-06	-2.63549	down	--	--	--	--	--	--	--	--	--	--	--	--	--
Thraustochytriidae_sp._SW8_newGene_1483	--	0	0	0.613204	27	0	0	2.37241	98	2.42108	110	0.940561	41	0.000124563	-3.73996	down	--	--	--	--	--	--	--	--	--	--	--	--	--
Thraustochytriidae_sp._SW8_newGene_1495	--	6.22274	338	8.33911	412	6.08382	328	6.92758	323	7.34314	377	8.96241	439	0.0802538	-0.651725	normal	--	--	--	--	--	--	--	--	--	--	--	--	--
Thraustochytriidae_sp._SW8_newGene_15	--	0.384758	13	0.445264	13	0.161216	6	0.178056	5	0.169227	6	0.071064	3	--	--	--	--	--	--	--	--	--	--	--	--	--	--	--	--
Thraustochytriidae_sp._SW8_newGene_1502	--	0.376587	7	0.24211	4	0.318914	6	0	0	0	0	0	0	--	--	--	--	--	--	--	--	--	--	--	--	--	--	--	--
Thraustochytriidae_sp._SW8_newGene_1505	--	0.391693	44	0.283344	29	0.672996	74	0.367839	35	0	0	0	0	0.293418	1.3713	normal	--	--	--	--	--	--	--	--	--	--	--	--	--
Thraustochytriidae_sp._SW8_newGene_1531	--	2.83941	197	2.44483	154	2.28893	158	1.15204	69	0.914156	60	1.64599	94	0.266676	0.602502	normal	--	--	--	--	--	--	--	Mechanosensitive ion channel	--	--	--	--	--
Thraustochytriidae_sp._SW8_newGene_1557	--	0	0	0	0	0	0	0	0	0	0	0.746383	23	--	--	--	--	--	--	--	--	--	--	--	--	--	--	--	--
Thraustochytriidae_sp._SW8_newGene_1558	--	2.25555	297	2.07416	249	1.55999	204	2.73718	310	2.51162	313	2.80901	334	0.0169513	-0.94621	normal	--	--	--	--	--	--	--	--	--	--	--	--	--
Thraustochytriidae_sp._SW8_newGene_1559	--	0.104563	22	0.135548	25	0.422472	85	2.34112	405	2.23648	426	1.85291	337	2.92e-20	-3.71568	down	--	--	--	--	--	--	--	--	--	--	--	--	--
Thraustochytriidae_sp._SW8_newGene_1561	--	2.54909	474	2.21498	375	0	0	0	0	0	0	0	0	--	--	--	--	--	--	--	--	--	--	--	--	--	--	--	--
Thraustochytriidae_sp._SW8_newGene_1564	--	0.339274	13	0	0	0	0	0	0	0	0	0	0	--	--	--	--	--	--	--	--	--	--	--	--	--	--	--	--
Thraustochytriidae_sp._SW8_newGene_1591	--	0.450008	24	0.452201	22	0.229761	13	0.169843	8	0.468506	24	0.214271	11	--	--	--	--	--	--	--	--	--	--	--	--	--	--	--	--
Thraustochytriidae_sp._SW8_newGene_1599	--	0	0	0	0	0	0	0	0	0.492397	18	0	0	--	--	--	--	--	--	--	--	--	--	--	--	--	--	--	--
Thraustochytriidae_sp._SW8_newGene_1603	--	0.418486	23	0.694573	34	0.574107	31	0	0	0	0	0.06903	4	--	--	--	--	--	--	--	--	--	--	--	--	--	--	--	--
Thraustochytriidae_sp._SW8_newGene_1610	--	0	0	0.914592	78	0	0	0	0	0	0	0	0	--	--	--	--	--	--	--	--	--	--	--	--	--	--	--	--
Thraustochytriidae_sp._SW8_newGene_1622	--	0.656201	18	0.380921	10	0.288915	8	0	0	0	0	0	0	--	--	--	--	--	--	--	--	--	--	--	--	--	--	--	--
Thraustochytriidae_sp._SW8_newGene_1639	--	0	0	0	0	0	0	0.834148	71	0	0	0	0	--	--	--	--	--	--	--	--	--	--	--	--	--	--	--	--
Thraustochytriidae_sp._SW8_newGene_1645	--	0.238923	8	0.471561	14	0.332496	11	0	0	0	0	0	0	--	--	--	--	--	--	--	--	--	--	--	--	--	--	--	--
Thraustochytriidae_sp._SW8_newGene_1650	--	0.341918	22	0	0	0	0	0.349992	20	0	0	0.310169	18	--	--	--	--	--	--	--	--	--	--	--	--	--	--	--	--
Thraustochytriidae_sp._SW8_newGene_1676	--	8.33297	423	7.68613	355	7.70707	384	4.06275	185	2.9152	140	5.29542	254	0.3562	0.419879	normal	--	--	--	--	--	--	--	--	--	--	--	--	--
Thraustochytriidae_sp._SW8_newGene_1681	--	0.980583	91	1.11104	94	0.826368	77	0.312611	25	0.341835	30	0.448511	38	0.137022	0.919489	normal	--	--	--	--	--	--	--	Anaphase-promoting complex, cyclosome, subunit 3;; Tetratricopeptide repeat	--	--	--	hypothetical protein PBRA_003840 [Plasmodiophora brassicae]	--
Thraustochytriidae_sp._SW8_newGene_1683	--	0.646845	49	0.293042	21	0	0	1.2354	80	1.30622	93	1.29176	88	4.92e-06	-2.54019	down	--	--	--	--	--	--	--	--	--	--	--	--	--
Thraustochytriidae_sp._SW8_newGene_1690	--	0.991319	56	0	0	0	0	0	0	0	0	0	0	--	--	--	--	--	--	--	--	--	--	--	--	--	--	--	--
Thraustochytriidae_sp._SW8_newGene_172	--	0.655167	151	0.543207	114	0.616611	141	0.752752	149	0.448762	98	0.662822	138	0.339442	-0.524785	normal	--	--	--	--	--	--	--	--	--	--	--	--	--
Thraustochytriidae_sp._SW8_newGene_1746	--	4.41693	302	4.91524	306	3.4032	232	1.74964	103	2.15739	140	3.10409	192	0.478775	0.379485	normal	--	--	--	--	--	--	--	--	--	--	--	--	--
Thraustochytriidae_sp._SW8_newGene_175	--	0	0	0	0	0	0	0	0	0	0	0.700665	63	--	--	--	--	--	--	--	--	--	--	--	--	--	--	--	--
Thraustochytriidae_sp._SW8_newGene_1757	--	3.65369	1268	3.42735	1083	4.22391	1457	1.51526	452	2.11148	694	1.51518	475	0.031246	0.649762	normal	--	--	--	--	--	[L]	Replication, recombination and repair	EF-hand domain pair;; IPT/TIG domain;; ATPase family associated with various cellular activities (AAA)	--	S	Function unknown	ATPase family AAA domain-containing protein 5-like [Trichogramma pretiosum]	--
Thraustochytriidae_sp._SW8_newGene_176	--	0	0	0	0	0	0	0	0	0	0	0.622623	27	--	--	--	--	--	--	--	--	--	--	--	--	--	--	--	--
Thraustochytriidae_sp._SW8_newGene_177	--	0	0	0	0	1.16994	131	0	0	0	0	0	0	--	--	--	--	--	--	--	--	--	--	--	--	--	--	--	--
Thraustochytriidae_sp._SW8_newGene_1791	--	13.2626	1234	14.963	1352	13.4809	1210	8.63815	718	8.10117	709	8.18641	733	0.501823	0.22879	normal	--	--	--	--	--	--	--	G-patch domain;; RNA recognition motif. (a.k.a. RRM, RBD, or RNP domain)	--	--	--	--	--
Thraustochytriidae_sp._SW8_newGene_18	--	0	0	0	0	0	0	0	0	0	0	0.197702	25	--	--	--	--	--	--	--	--	--	--	--	--	--	--	--	--
Thraustochytriidae_sp._SW8_newGene_1819	--	3.87757	198	2.05229	95	1.20657	61	0.661001	29	1.03134	50	0.986158	46	0.259476	0.894599	normal	--	--	--	--	--	--	--	--	--	--	--	--	--
Thraustochytriidae_sp._SW8_newGene_183	--	9.82476	439	7.71364	315	9.53775	424	8.12654	309	6.69345	283	7.92755	306	0.673981	-0.204852	normal	--	--	--	--	--	--	--	--	--	--	--	--	--
Thraustochytriidae_sp._SW8_newGene_184	--	0.4079	12	1.13552	30	1.06374	31	0.294241	8	0	0	0	0	--	--	--	--	--	--	--	--	--	--	--	--	--	--	--	--
Thraustochytriidae_sp._SW8_newGene_1840	--	0	0	0	0	0.381787	64	0	0	0	0	0	0	--	--	--	--	--	--	--	--	--	--	--	--	--	--	--	--
Thraustochytriidae_sp._SW8_newGene_1870	--	1.55547	365	2.03588	326	0.884142	259	1.05567	267	0.75027	209	0.735844	196	0.878928	-0.106926	normal	--	--	--	--	--	--	--	--	--	--	--	--	--
Thraustochytriidae_sp._SW8_newGene_1873	--	0	0	0.608408	39	0.346656	25	0.202742	13	0.381157	26	0.34194	22	--	--	--	--	--	--	--	--	--	--	--	--	--	--	--	--
Thraustochytriidae_sp._SW8_newGene_1888	--	0	0	0.200562	19	0.003314	1	0.006626	1	0	0	0	0	--	--	--	--	--	--	--	--	--	--	--	--	--	--	--	--
Thraustochytriidae_sp._SW8_newGene_1890	--	0.412	36	2.99679	172	0.259013	18	0.128652	8	0.119972	10	0.025525	3	--	--	--	--	--	--	--	--	--	--	--	--	--	--	--	--
Thraustochytriidae_sp._SW8_newGene_1906	--	0.809413	83	0.574921	54	0.516317	53	0	0	0.020986	3	0.066008	7	2.53e-07	3.71423	up	--	--	--	--	--	--	--	--	--	--	--	--	--
Thraustochytriidae_sp._SW8_newGene_1907	--	1.05228	131	0	0	0.491415	63	0	0	0	0	0	0	--	--	--	--	--	--	--	--	--	--	--	--	--	--	--	--
Thraustochytriidae_sp._SW8_newGene_1919	--	0	0	0.026596	5	0.040751	7	0	0	0.051332	7	0.053165	8	--	--	--	--	--	--	--	--	--	--	--	--	--	--	--	--
Thraustochytriidae_sp._SW8_newGene_1924	--	2.9566	264	3.9994	364	2.15186	214	1.37902	119	0	0	2.57887	204	0.374844	0.811501	normal	--	--	--	--	--	--	--	--	--	--	--	--	--
Thraustochytriidae_sp._SW8_newGene_1934	--	1.77465	92	0.85979	41	0.697665	36	0.534447	24	0.3227	16	0.103375	5	0.129713	1.24515	normal	--	--	--	--	--	--	--	--	--	--	--	--	--
Thraustochytriidae_sp._SW8_newGene_1936	--	0.855787	59	0.490194	31	0	0	0	0	1.46061	95	0.661824	41	0.558812	-1.18354	normal	--	--	--	--	--	--	--	--	--	--	--	--	--
Thraustochytriidae_sp._SW8_newGene_1946	--	10.2493	270	11.3652	272	10.0164	262	6.14311	139	6.06003	151	7.84947	187	0.764977	0.175288	normal	--	--	--	--	--	--	--	Alba	--	--	--	--	--
Thraustochytriidae_sp._SW8_newGene_1965	--	0	0	0.164317	4	0	0	0	0	0.316977	7	0	0	--	--	--	--	--	--	--	--	--	--	--	--	--	--	--	--
Thraustochytriidae_sp._SW8_newGene_198	--	0.49244	61	0.257239	37	0.406997	64	0.782694	106	0.573513	85	0.742198	104	0.00546137	-1.4646	down	--	--	--	--	--	--	--	--	--	--	--	--	--
Thraustochytriidae_sp._SW8_newGene_1985	--	92.5646	1953	112.262	2156	88.4644	1856	80.8472	1467	75.0577	1499	77.5436	1477	0.618483	-0.159894	normal	--	--	--	--	--	--	--	--	--	--	--	--	--
Thraustochytriidae_sp._SW8_newGene_2002	--	0.631966	24	0.750234	26	0.469498	18	0.689174	23	0.493329	18	0.934563	33	--	--	--	--	--	--	--	--	--	--	--	--	--	--	--	--
Thraustochytriidae_sp._SW8_newGene_2024	--	6.70529	693	7.09378	667	2.3097	238	0.91402	82	0	0	1.32268	124	0.00687328	2.35971	up	--	--	--	--	--	--	--	--	--	--	--	--	--
Thraustochytriidae_sp._SW8_newGene_2030	--	0.668902	18	0	0	0.23997	7	0.095453	3	0	0	0	0	--	--	--	--	--	--	--	--	--	--	--	--	--	--	--	--
Thraustochytriidae_sp._SW8_newGene_2057	--	0	0	0	0	0	0	2.72161	194	2.35651	187	0	0	--	--	--	--	--	--	--	--	--	--	--	--	--	--	--	--
Thraustochytriidae_sp._SW8_newGene_2098	--	0.340033	9	0.317726	8	0.777645	21	1.14577	26	0.323768	9	0.564521	14	--	--	--	--	--	--	--	--	--	--	--	--	--	--	--	--
Thraustochytriidae_sp._SW8_newGene_21	--	1.70112	95	2.62238	133	2.33382	129	0	0	0.07683	5	0.040275	3	5.79e-13	4.95754	up	--	--	--	--	--	--	--	--	--	--	--	--	--
Thraustochytriidae_sp._SW8_newGene_2101	--	0	0	4.86943	482	0	0	0	0	0.836999	87	0	0	--	--	--	--	--	--	--	--	[R]	General function prediction only	--	--	S	Function unknown	UNKNOWN [Stylonychia lemnae]	--
Thraustochytriidae_sp._SW8_newGene_2106	--	14.0299	275	14.8098	259	12.8353	248	13.6719	229	16.814	303	14.6864	255	0.168574	-0.593261	normal	--	--	--	--	--	--	--	--	--	--	--	--	--
Thraustochytriidae_sp._SW8_newGene_2129	--	0	0	0	0	0	0	2.11064	161	0.875067	74	0	0	--	--	--	--	--	--	--	--	--	--	--	--	--	--	--	--
Thraustochytriidae_sp._SW8_newGene_2142	--	1.96694	55	3.33595	80	1.21527	34	0.942372	23	0.752289	30	0.60944	16	0.305978	0.705485	normal	--	--	--	--	--	--	--	--	--	--	--	--	--
Thraustochytriidae_sp._SW8_newGene_2148	--	2.28011	151	2.2954	166	1.2855	102	1.6742	115	1.53665	116	1.83756	132	0.500018	-0.378289	normal	--	--	--	--	--	--	--	--	--	--	--	--	--
Thraustochytriidae_sp._SW8_newGene_2149	--	0.370755	20	0.739523	35	0.320457	17	0.357041	16	0	0	0.283423	14	--	--	--	--	--	--	--	--	--	--	--	--	--	--	--	--
Thraustochytriidae_sp._SW8_newGene_2164	--	0	0	0	0	0.399088	9	0	0	0	0	0	0	--	--	--	--	--	--	--	--	--	--	--	--	--	--	--	--
Thraustochytriidae_sp._SW8_newGene_2165	--	0.271315	34	0.421402	48	0.511886	64	0.117539	13	0.179667	22	0.248475	28	0.383439	0.665843	normal	--	--	--	--	--	--	--	--	--	--	--	--	--
Thraustochytriidae_sp._SW8_newGene_2168	--	0.760748	140	0.304479	51	1.17693	175	0	0	0	0	0	0	9.05e-08	Inf	up	--	--	--	--	--	--	--	--	--	--	--	--	--
Thraustochytriidae_sp._SW8_newGene_2169	--	0	0	0.771551	48	0	0	0	0	1.13385	74	0.310632	20	--	--	--	--	--	--	--	--	--	--	--	--	--	--	--	--
Thraustochytriidae_sp._SW8_newGene_2177	--	0.266045	6	0.49581	11	0.373532	9	0.227677	5	0.667357	15	0.655735	14	--	--	--	--	--	--	--	--	--	--	--	--	--	--	--	--
Thraustochytriidae_sp._SW8_newGene_2181	--	11.1877	1441	17.8102	2104	17.6021	2266	21.8022	2427	21.4136	2622	20.0025	2342	0.000135414	-0.920199	normal	--	--	--	--	--	--	--	--	--	--	--	--	--
Thraustochytriidae_sp._SW8_newGene_2187	--	0	0	0	0	0	0	0	0	2.67358	168	0	0	--	--	--	--	--	--	--	--	--	--	--	--	S	Function unknown	hypothetical protein OXYTRI_14248 (macronuclear) [Oxytricha trifallax]	--
Thraustochytriidae_sp._SW8_newGene_2194	--	0.721616	81	0.55817	57	0.60684	67	0.571391	55	0.353357	38	0.379406	39	0.960919	0.0223162	normal	--	--	--	--	--	--	--	--	--	--	--	--	--
Thraustochytriidae_sp._SW8_newGene_2198	--	0.086761	8	0.358532	27	0.110383	11	0.315867	25	0.912187	80	0.673423	50	--	--	--	--	--	--	--	--	--	--	--	--	--	--	--	--
Thraustochytriidae_sp._SW8_newGene_2209	--	0	0	0	0	0	0	0.607274	14	0.003229	1	0	0	--	--	--	--	--	--	--	--	--	--	--	--	--	--	--	--
Thraustochytriidae_sp._SW8_newGene_222	--	0.02876	6	0.071456	13	0.052483	11	0.129523	22	0.107268	20	0.033896	6	--	--	--	--	--	--	--	--	--	--	--	--	--	--	--	--
Thraustochytriidae_sp._SW8_newGene_2226	--	12.4943	644	16.2343	735	11.2558	560	6.85	294	7.45448	350	6.95165	313	0.25342	0.436833	normal	--	--	--	--	--	--	--	--	--	--	--	--	--
Thraustochytriidae_sp._SW8_newGene_224	--	0.086502	5	0.23759	11	0	0	0	0	0.457159	21	0.04793	3	--	--	--	--	--	--	--	--	--	--	--	--	--	--	--	--
Thraustochytriidae_sp._SW8_newGene_2259	--	1.49193	110	1.10363	74	0	0	0.469601	30	0.450772	32	0	0	0.558403	0.903639	normal	--	--	--	--	--	--	--	--	--	--	--	--	--
Thraustochytriidae_sp._SW8_newGene_2283	--	2.04347	94	47.9792	1992	0	0	0	0	0	0	0	0	--	--	--	--	--	--	--	--	--	--	--	--	--	--	--	--
Thraustochytriidae_sp._SW8_newGene_2295	--	0	0	0.599889	9	0	0	0.074317	1	0	0	0	0	--	--	--	--	--	--	--	--	--	--	--	--	--	--	--	--
Thraustochytriidae_sp._SW8_newGene_2305	--	60.6129	1692	50.9005	1293	57.0352	1583	41.6486	999	47.5607	1256	49.7202	1252	0.524162	-0.204463	normal	--	--	--	--	--	--	--	--	--	--	--	--	--
Thraustochytriidae_sp._SW8_newGene_2306	--	4.32959	89	3.87178	73	3.63185	75	5.37993	96	5.66456	111	6.20937	116	0.0468101	-1.03423	normal	--	--	--	--	--	--	--	--	--	--	--	--	--
Thraustochytriidae_sp._SW8_newGene_2322	--	0.546568	19	1.05389	32	0	0	3.22482	92	1.88991	60	2.68187	81	8.33e-07	-2.78444	down	--	--	--	--	--	--	--	--	--	--	--	--	--
Thraustochytriidae_sp._SW8_newGene_2348	--	0	0	0	0	0	0	0	0	6.0188	592	0	0	--	--	--	--	--	--	--	--	--	--	--	--	--	--	--	--
Thraustochytriidae_sp._SW8_newGene_2351	--	0.275977	37	0.184316	22	0.40383	53	0	0	0.059227	8	0	0	--	--	--	--	--	--	--	--	--	--	--	--	--	--	--	--
Thraustochytriidae_sp._SW8_newGene_2389	--	0	0	0.167729	4	0.404887	9	0	0	0	0	0	0	--	--	--	--	--	--	--	--	--	--	--	--	--	--	--	--
Thraustochytriidae_sp._SW8_newGene_2393	--	0	0	0	0	0	0	0.413465	7	0	0	0	0	--	--	--	--	--	--	--	--	--	--	--	--	--	--	--	--
Thraustochytriidae_sp._SW8_newGene_2405	--	0.099385	5	0.367173	15	0.069476	3	0	0	0.095476	4	0.149267	6	--	--	--	--	--	--	--	--	--	--	--	--	--	--	--	--
Thraustochytriidae_sp._SW8_newGene_2407	--	9.61537	703	9.37389	624	10.4653	760	1.61686	102	12.5986	871	3.7312	246	0.888314	0.218156	normal	--	--	--	--	--	--	--	--	--	--	--	--	--
Thraustochytriidae_sp._SW8_newGene_2411	--	3.89682	344	4.83375	388	4.77162	419	3.95497	300	1.20331	101	3.73877	298	0.842152	0.128297	normal	--	--	--	--	--	--	--	--	--	--	--	--	--
Thraustochytriidae_sp._SW8_newGene_2412	--	0.370126	24	0.19673	12	0.355155	22	0.226101	13	0	0	0.228153	13	--	--	--	--	--	--	--	--	--	--	--	--	--	--	--	--
Thraustochytriidae_sp._SW8_newGene_2416	--	0.44916	38	1.48647	113	0.56086	47	0.33966	25	0	0	0	0	0.0957882	2.31404	normal	--	--	--	--	--	--	--	--	--	--	--	--	--
Thraustochytriidae_sp._SW8_newGene_2421	--	2.94375	769	2.77081	659	4.22524	1097	1.31288	295	1.30691	323	1.18219	279	0.0215994	0.907777	normal	--	--	--	--	--	--	--	--	--	--	--	--	--
Thraustochytriidae_sp._SW8_newGene_2422	--	0	0	0	0	0.615649	156	0	0	0	0	0	0	--	--	--	--	--	--	--	--	--	--	--	--	--	--	--	--
Thraustochytriidae_sp._SW8_newGene_2435	--	0.425726	22	0.19119	9	0	0	0.523924	23	0.268183	13	0.866365	39	--	--	--	--	--	--	--	--	--	--	--	--	--	--	--	--
Thraustochytriidae_sp._SW8_newGene_2440	--	0	0	0	0	0	0	1.90439	148	2.00866	171	1.351	110	4.03e-30	#NAME?	down	--	--	--	--	--	--	--	--	--	--	--	--	--
Thraustochytriidae_sp._SW8_newGene_2483	--	0.370478	37	1.06859	95	0.215927	21	0	0	0.17227	16	0	0	--	--	--	--	--	--	--	--	--	--	--	--	--	--	--	--
Thraustochytriidae_sp._SW8_newGene_2488	--	0	0	0.002434	1	0.001045	1	4.29801	125	0.001416	1	0.001105	1	--	--	--	--	--	--	--	--	--	--	--	--	--	--	--	--
Thraustochytriidae_sp._SW8_newGene_2489	--	0	0	0	0	0	0	0.795782	41	0.656671	37	0	0	--	--	--	--	--	--	--	--	--	--	--	--	--	--	--	--
Thraustochytriidae_sp._SW8_newGene_2495	--	0	0	0	0	0.027264	1	0.182856	5	0	0	0.425768	13	--	--	--	--	--	--	--	--	--	--	--	--	--	--	--	--
Thraustochytriidae_sp._SW8_newGene_2507	--	0	0	0.855331	87	0	0	0	0	0	0	0	0	--	--	--	--	--	--	--	--	--	--	--	--	--	--	--	--
Thraustochytriidae_sp._SW8_newGene_254	--	0.128321	13	6.82247	598	4.42644	424	2.84352	236	2.80742	257	3.83583	287	0.88625	-0.116741	normal	--	--	--	--	--	--	--	--	--	--	--	--	--
Thraustochytriidae_sp._SW8_newGene_2541	--	2.48163	354	2.82019	367	3.34882	435	0	0	0	0	0	0	2.46e-37	Inf	up	--	--	--	--	--	--	--	--	--	--	--	--	--
Thraustochytriidae_sp._SW8_newGene_2545	--	0.764402	88	1.08978	113	1.59327	181	0.541806	54	0.489571	53	0.697239	72	0.388433	0.529567	normal	--	--	--	--	--	--	--	--	--	--	--	--	--
Thraustochytriidae_sp._SW8_newGene_255	--	0	0	0	0	1.55182	113	0	0	0	0	0	0	--	--	--	--	--	--	--	--	--	--	--	--	--	--	--	--
Thraustochytriidae_sp._SW8_newGene_2562	--	35.8542	2345	26.4674	1576	44.9614	2923	8.59608	484	6.70213	415	10.2616	606	0.000384268	1.5988	up	--	--	--	--	--	--	--	--	--	--	--	--	--
Thraustochytriidae_sp._SW8_newGene_2574	--	0.709684	42	1.23271	66	0.448375	27	0.080603	5	0.238001	14	0.20935	12	--	--	--	--	--	--	--	--	--	--	--	--	--	--	--	--
Thraustochytriidae_sp._SW8_newGene_2584	--	1.04278	41	1.29693	47	0.79666	32	0.672883	23	0.885975	33	0.386619	14	0.828288	0.184826	normal	[T]	Signal transduction mechanisms	--	K01007|1.20597e-48|crg:105339504|K01007 pyruvate, water dikinase [EC:2.7.9.2] | (RefSeq) uncharacterized LOC105339504	Pyruvate metabolism (ko00620);; Carbon metabolism (ko01200)	--	--	PEP-utilising enzyme, mobile domain	--	G	Carbohydrate transport and metabolism	uncharacterized protein LOC106154166 [Lingula anatina]	--
Thraustochytriidae_sp._SW8_newGene_2589	--	0	0	0	0	0	0	0.245983	9	0.219107	9	0.573627	21	--	--	--	--	--	--	--	--	--	--	--	--	--	--	--	--
Thraustochytriidae_sp._SW8_newGene_2636	--	0.853352	42	0.250734	11	0.13146	7	0	0	0	0	0.190958	9	--	--	--	--	--	--	--	--	--	--	--	--	--	--	--	--
Thraustochytriidae_sp._SW8_newGene_2637	--	0	0	0.094454	13	0	0	0	0	0.777801	106	0	0	--	--	--	--	--	--	--	--	--	--	--	--	--	--	--	--
Thraustochytriidae_sp._SW8_newGene_2642	--	0	0	0	0	1.02457	24	0	0	0.55952	13	0	0	--	--	--	--	--	--	--	--	--	--	--	--	--	--	--	--
Thraustochytriidae_sp._SW8_newGene_265	--	0.424665	34	0.377507	28	0.377053	30	0.08922	7	0.161405	13	0.305944	22	--	--	--	--	--	--	--	--	--	--	--	--	--	--	--	--
Thraustochytriidae_sp._SW8_newGene_2650	--	4.64742	75	4.90444	72	2.56525	41	4.95681	69	4.64559	71	3.01221	44	0.379386	-0.575803	normal	--	--	--	--	--	--	--	--	--	--	--	--	--
Thraustochytriidae_sp._SW8_newGene_2660	--	0.021355	2	0	0	0.017117	2	0.114758	9	0	0	0	0	--	--	--	--	--	--	--	--	--	--	--	--	--	--	--	--
Thraustochytriidae_sp._SW8_newGene_2662	--	1.61169	269	2.27406	345	1.78746	296	1.3108	188	1.62558	256	1.54947	233	0.760001	-0.144207	normal	--	--	--	--	--	--	--	--	--	--	--	--	--
Thraustochytriidae_sp._SW8_newGene_2695	--	4.84689	94	3.35934	60	3.48553	67	2.04203	34	2.15108	40	1.75157	31	0.476663	0.469877	normal	--	--	--	--	--	--	--	--	--	--	--	--	--
Thraustochytriidae_sp._SW8_newGene_27	--	0.534182	31	1.03859	55	0.728246	42	0.251555	13	0.332787	19	1.0581	55	0.987682	0.0307325	normal	--	--	--	--	--	--	--	--	--	--	--	--	--
Thraustochytriidae_sp._SW8_newGene_2714	--	0.272346	22	0.244282	18	0.595356	47	0	0	0	0	0	0	--	--	--	--	--	--	--	--	--	--	--	--	--	--	--	--
Thraustochytriidae_sp._SW8_newGene_2719	--	2.44581	124	0	0	0	0	0	0	0	0	0	0	--	--	--	--	--	--	--	--	--	--	--	--	--	--	--	--
Thraustochytriidae_sp._SW8_newGene_2728	--	5.84445	393	0	0	0.757842	51	0	0	0	0	0	0	--	--	--	--	--	--	--	--	--	--	--	--	--	--	hypothetical protein BOX15_Mlig021868g1, partial [Macrostomum lignano]	--
Thraustochytriidae_sp._SW8_newGene_2755	--	0.273376	11	0.465939	11	0.538582	20	0.844265	27	1.16224	35	0.396177	14	--	--	--	--	--	--	--	--	--	--	--	--	--	--	--	--
Thraustochytriidae_sp._SW8_newGene_276	--	0.879427	63	0.523288	34	1.0065	71	1.24051	76	1.29608	87	1.29684	83	0.0387561	-1.14383	normal	--	--	--	--	--	--	--	--	--	--	--	--	--
Thraustochytriidae_sp._SW8_newGene_277	--	8.13823	691	9.38722	725	7.93765	670	5.87792	429	5.97912	480	7.707	590	0.792914	-0.0993221	normal	--	--	--	--	--	--	--	--	--	--	--	--	--
Thraustochytriidae_sp._SW8_newGene_2776	--	0.279693	13	0.540672	23	0	0	0	0	2.07858	88	0.688633	28	--	--	--	--	--	--	--	--	--	--	--	--	--	--	--	--
Thraustochytriidae_sp._SW8_newGene_2785	--	1.01748	86	0.627334	48	0.606952	51	0.111866	9	0.200898	16	0.114283	9	0.00381503	1.84092	up	--	--	--	--	--	--	--	--	--	--	--	--	--
Thraustochytriidae_sp._SW8_newGene_2786	--	0	0	0	0	0	0	0	0	0.434301	5	0	0	--	--	--	--	--	--	--	--	--	--	--	--	--	--	--	--
Thraustochytriidae_sp._SW8_newGene_2787	--	4.21444	278	4.14529	250	3.13156	206	1.82397	109	1.91276	124	2.95933	175	0.633642	0.268341	normal	--	--	--	--	--	--	--	--	--	--	--	--	--
Thraustochytriidae_sp._SW8_newGene_2789	--	0.89994	99	0.328819	33	0.237413	26	1.04821	99	1.41527	114	1.54649	152	0.000294428	-1.83118	down	--	--	--	--	--	--	--	--	--	--	--	--	--
Thraustochytriidae_sp._SW8_newGene_279	--	3.01429	222	4.319	289	2.77418	203	3.38084	214	3.04531	212	4.16051	276	0.212993	-0.549591	normal	--	--	--	--	--	--	--	--	--	--	--	hypothetical protein SARC_04194 [Sphaeroforma arctica JP610]	--
Thraustochytriidae_sp._SW8_newGene_2806	--	2.82504	320	0	0	0	0	1.22921	120	1.50885	162	0	0	0.86901	-0.553166	normal	[C]	Energy production and conversion	Molecular Function: catalytic activity (GO:0003824);;	--	--	--	--	Malate synthase	--	--	--	glcB [Nephila clavipes]	molecular function: catalytic activity (GO:0003824)
Thraustochytriidae_sp._SW8_newGene_2807	--	314.569	46044	330.027	43969	354.235	51545	176.395	22193	144.296	19982	165.055	21801	0.0222772	0.557612	normal	[C]	Energy production and conversion	--	--	--	--	--	Malate synthase	--	C	Energy production and conversion	glcB [Nephila clavipes]	--
Thraustochytriidae_sp._SW8_newGene_2808	--	0.125162	15	0.217055	23	0.502352	56	0.344385	34	0.151728	17	0.115811	12	--	--	--	--	--	--	--	--	--	--	--	--	--	--	--	--
Thraustochytriidae_sp._SW8_newGene_2822	--	0.449162	23	0.92517	47	2.61299	146	0	0	0.301138	17	0	0	--	--	--	--	--	--	--	--	--	--	--	--	--	--	--	--
Thraustochytriidae_sp._SW8_newGene_2824	--	0.345833	28	0.657397	49	0.280475	23	0	0	0.192447	15	0	0	--	--	--	--	--	--	--	--	--	--	--	--	--	--	--	--
Thraustochytriidae_sp._SW8_newGene_2826	--	0.063919	5	0.185283	12	0.179742	12	0.386578	23	1.2391	79	0.527099	32	--	--	--	--	--	--	--	--	--	--	--	--	--	--	--	--
Thraustochytriidae_sp._SW8_newGene_2843	--	5.19436	476	1.27728	98	2.99273	266	0	0	0	0	0	0	2.39e-07	Inf	up	--	--	--	--	--	--	--	--	--	--	--	--	--
Thraustochytriidae_sp._SW8_newGene_2882	--	0.948761	227	0.783039	170	0	0	0.342554	71	0.324397	74	0.395185	86	0.888139	0.165825	normal	--	--	--	--	--	--	--	--	--	--	--	--	--
Thraustochytriidae_sp._SW8_newGene_2883	--	0.814868	99	0.759322	84	1.19449	144	0.400162	42	0.191479	22	0.518739	57	0.145533	0.854684	normal	--	--	--	--	--	--	--	--	--	--	--	--	--
Thraustochytriidae_sp._SW8_newGene_2885	--	0.711425	43	1.37373	75	0.859204	51	0.430262	22	0.04959	3	0	0	0.0110496	2.08907	normal	--	--	--	--	--	--	--	--	--	--	--	--	--
Thraustochytriidae_sp._SW8_newGene_2894	--	38.7348	14118	29.1569	9673	36.424	13198	26.0916	8175	33.2568	11468	29.9611	9855	0.306994	-0.261745	normal	--	--	--	--	--	--	--	--	--	--	--	--	--
Thraustochytriidae_sp._SW8_newGene_2899	--	0	0	0.356667	15	0.446509	20	0	0	0.819399	34	0	0	--	--	--	--	--	--	--	--	--	--	--	--	--	--	--	--
Thraustochytriidae_sp._SW8_newGene_290	--	0.517763	31	0.234137	13	0.436594	26	0.474012	25	0	0	0.319149	18	--	--	--	--	--	--	--	--	--	--	--	--	--	--	--	--
Thraustochytriidae_sp._SW8_newGene_2910	--	0.560698	32	0	0	0	0	0	0	0.620709	33	0.455009	23	--	--	--	--	--	--	--	--	--	--	--	--	--	--	--	--
Thraustochytriidae_sp._SW8_newGene_2940	--	0	0	0	0	0.468263	28	0	0	0.406291	23	0.173948	10	--	--	--	--	--	--	--	--	--	--	--	--	--	--	--	--
Thraustochytriidae_sp._SW8_newGene_2942	--	1.41167	62	0.740811	30	1.10115	48	0.304188	12	0.210681	9	0.314011	13	0.0320531	1.43368	normal	--	--	--	--	--	--	--	--	--	--	--	--	--
Thraustochytriidae_sp._SW8_newGene_2944	--	0.70716	79	0	0	0	0	0	0	0	0	0	0	--	--	--	--	--	--	--	--	--	--	--	--	--	--	--	--
Thraustochytriidae_sp._SW8_newGene_2945	--	3.37467	435	1.87142	247	2.2304	322	1.00245	125	1.03478	142	1.07674	141	0.114165	0.698564	normal	--	--	--	--	--	--	--	--	--	--	--	--	--
Thraustochytriidae_sp._SW8_newGene_2956	--	0.530402	20	1.05971	36	0.889128	33	0.316127	11	1.05765	38	0.581356	20	0.825556	-0.176953	normal	--	--	--	--	--	--	--	--	--	--	--	--	--
Thraustochytriidae_sp._SW8_newGene_2978	--	0	0	0	0	0	0	0.566461	27	0	0	0	0	--	--	--	--	--	--	--	--	--	--	--	--	--	--	--	--
Thraustochytriidae_sp._SW8_newGene_2987	--	0	0	0	0	0.621472	50	0	0	0	0	0	0	--	--	--	--	--	--	--	--	--	--	--	--	--	--	--	--
Thraustochytriidae_sp._SW8_newGene_3025	--	1.56169	46	1.69735	45	0	0	0	0	0	0	0.781904	21	--	--	--	--	--	--	--	--	--	--	--	--	--	--	--	--
Thraustochytriidae_sp._SW8_newGene_3029	--	4.33755	217	2.72436	124	4.3591	217	2.85335	123	2.36438	112	4.26432	193	0.718303	-0.203335	normal	--	--	--	--	--	--	--	--	--	--	--	--	--
Thraustochytriidae_sp._SW8_newGene_3030	--	0	0	0.103518	2	0	0	0.059628	1	0	0	0.458519	9	--	--	--	--	--	--	--	--	--	--	--	--	--	--	--	--
Thraustochytriidae_sp._SW8_newGene_3031	--	0	0	0	0	0.444933	36	0	0	0	0	0	0	--	--	--	--	--	--	--	--	--	--	--	--	--	--	--	--
Thraustochytriidae_sp._SW8_newGene_3033	--	0	0	0.567348	98	0.289382	55	0.244176	40	0.623636	112	0	0	0.784634	-0.524845	normal	--	--	--	--	--	--	--	--	--	--	--	--	--
Thraustochytriidae_sp._SW8_newGene_3037	--	0.045701	3	0	0	0	0	0.576011	22	1.10184	46	0.646735	26	--	--	--	--	--	--	--	--	--	--	--	--	--	--	--	--
Thraustochytriidae_sp._SW8_newGene_3046	--	0.89219	119	0	0	0	0	0	0	0	0	0.645152	78	--	--	--	--	--	--	--	--	--	--	--	--	--	--	--	--
Thraustochytriidae_sp._SW8_newGene_3060	--	3.47591	155	3.1831	129	4.01587	178	0.50449	20	0.620438	27	0.678812	28	0.000104694	2.04604	up	--	--	--	--	--	--	--	--	--	--	--	--	--
Thraustochytriidae_sp._SW8_newGene_3061	--	1.47327	173	1.413	152	0.419693	52	0.523086	56	0.476001	56	0.570745	61	0.437648	0.521829	normal	--	--	--	--	--	--	--	--	--	--	--	--	--
Thraustochytriidae_sp._SW8_newGene_3072	--	0	0	0.44133	18	0	0	0	0	0	0	0	0	--	--	--	--	--	--	--	--	--	--	--	--	--	--	--	--
Thraustochytriidae_sp._SW8_newGene_3074	--	12.9472	181	12.3045	157	10.194	142	2.37403	29	2.44066	33	3.30077	42	0.00175925	1.62433	up	--	--	--	--	--	--	--	--	--	--	--	--	--
Thraustochytriidae_sp._SW8_newGene_308	--	0	0	0	0	0	0	0	0	0.058426	1	0.615476	9	--	--	--	--	--	--	--	--	--	--	--	--	--	--	--	--
Thraustochytriidae_sp._SW8_newGene_311	--	0	0	0.682651	46	0.333522	25	0	0	0	0	0	0	--	--	--	--	--	--	--	--	--	--	--	--	--	--	--	--
Thraustochytriidae_sp._SW8_newGene_313	--	0.267906	18	0.279461	18	0.218645	15	1.10435	66	1.11162	69	1.58014	94	1.09e-06	-2.74544	down	--	--	--	--	--	--	--	--	--	--	--	--	--
Thraustochytriidae_sp._SW8_newGene_3131	--	0.468056	21	0	0	0.125851	6	0.264026	11	0	0	0	0	--	--	--	--	--	--	--	--	--	--	--	--	--	--	--	--
Thraustochytriidae_sp._SW8_newGene_3132	--	0.049684	2	0	0	0	0	0	0	0.138816	4	0	0	--	--	--	--	--	--	--	--	--	--	--	--	--	--	--	--
Thraustochytriidae_sp._SW8_newGene_3135	--	2.20291	217	2.79296	249	3.28718	322	8.43983	713	7.17556	666	10.2175	905	2.89e-12	-2.10752	down	--	--	--	--	--	--	--	--	--	--	--	--	--
Thraustochytriidae_sp._SW8_newGene_3164	--	0	0	0	0	0	0	0	0	0.038811	2	0	0	--	--	--	--	--	--	--	--	--	--	--	--	--	--	--	--
Thraustochytriidae_sp._SW8_newGene_3175	--	0	0	0	0	0.532116	100	0	0	0	0	0.149329	26	--	--	--	--	--	--	--	--	--	--	--	--	--	--	--	--
Thraustochytriidae_sp._SW8_newGene_3176	--	1.23754	135	0.722157	72	0.24752	27	1.6659	157	0.426228	45	0.712739	71	0.527022	-0.887981	normal	--	--	--	--	--	--	--	--	--	--	--	--	--
Thraustochytriidae_sp._SW8_newGene_3177	--	0.189621	12	0.22123	12	0.600818	36	0	0	0.023822	2	0.076007	5	--	--	--	--	--	--	--	--	--	--	--	--	--	--	--	--
Thraustochytriidae_sp._SW8_newGene_3199	--	0.469581	9	0.742911	12	0.643208	11	0.100857	2	0.112505	2	0.124892	2	--	--	--	--	--	--	--	--	--	--	--	--	--	--	--	--
Thraustochytriidae_sp._SW8_newGene_3203	--	0.168094	29	0.216799	34	3.34929	561	0.073758	11	0.161571	26	0.537657	82	0.584706	1.89463	normal	--	--	--	--	--	--	--	--	--	--	--	--	--
Thraustochytriidae_sp._SW8_newGene_3208	--	0.472479	24	0.50994	24	0.48919	25	0.390243	17	0.563045	27	0.548881	25	--	--	--	--	--	--	--	--	--	--	--	--	--	--	--	--
Thraustochytriidae_sp._SW8_newGene_3211	--	0.27671	29	0.192777	19	0.27794	29	0.380756	34	0.88148	86	0.793283	74	0.00183247	-1.903	down	--	--	--	--	--	--	--	--	--	--	--	--	--
Thraustochytriidae_sp._SW8_newGene_3243	--	1.40566	139	1.29387	117	1.70996	128	0.083151	8	0.236935	23	0.192235	18	1.8e-05	2.40551	up	--	--	--	--	--	--	--	--	--	--	--	--	--
Thraustochytriidae_sp._SW8_newGene_3246	--	0	0	1.01521	98	0	0	0	0	0	0	0	0	--	--	--	--	--	--	--	--	--	--	--	--	--	--	--	--
Thraustochytriidae_sp._SW8_newGene_3260	--	0.796085	74	1.37855	119	0.739747	71	0	0	0	0	0.124168	11	4.01e-07	4.09698	up	--	--	--	--	--	--	--	--	--	--	--	--	--
Thraustochytriidae_sp._SW8_newGene_3279	--	0.299285	28	0	0	0	0	0	0	0	0	0	0	--	--	--	--	--	--	--	--	--	--	--	--	--	--	--	--
Thraustochytriidae_sp._SW8_newGene_3290	--	0	0	0.286002	20	0.451724	34	0.510649	33	0	0	1.07517	67	0.425167	-1.40635	normal	--	--	--	--	--	--	--	--	--	--	--	--	--
Thraustochytriidae_sp._SW8_newGene_3292	--	0	0	0	0	0	0	0.731857	36	0	0	0	0	--	--	--	--	--	--	--	--	--	--	--	--	--	--	--	--
Thraustochytriidae_sp._SW8_newGene_3298	--	0	0	0.018142	2	0	0	0.635027	49	0.462666	39	1.19773	96	5.22e-09	-7.02067	down	--	--	--	--	--	--	--	--	--	--	--	--	--
Thraustochytriidae_sp._SW8_newGene_3316	--	1.32599	66	2.00289	90	1.80602	89	1.26288	54	0.691885	33	1.24362	56	0.793227	0.196908	normal	--	--	--	--	--	--	--	--	--	--	--	--	--
Thraustochytriidae_sp._SW8_newGene_3317	--	0	0	0	0	0	0	0	0	0.224303	14	0.517504	31	--	--	--	--	--	--	--	--	--	--	--	--	--	--	--	--
Thraustochytriidae_sp._SW8_newGene_3330	--	0.384141	25	0	0	0	0	0	0	0	0	0	0	--	--	--	--	--	--	--	--	--	--	--	--	--	--	--	--
Thraustochytriidae_sp._SW8_newGene_3349	--	0	0	0.103978	9	0	0	0	0	0	0	0.537633	42	--	--	--	--	--	--	--	--	--	--	--	--	--	--	--	--
Thraustochytriidae_sp._SW8_newGene_3398	--	0	0	0.423556	27	0.027723	2	0	0	0	0	0	0	--	--	--	--	--	--	--	--	--	--	--	--	--	--	--	--
Thraustochytriidae_sp._SW8_newGene_3401	--	0	0	0	0	0	0	0	0	0	0	0.804117	33	--	--	--	--	--	--	--	--	--	--	--	--	--	--	--	--
Thraustochytriidae_sp._SW8_newGene_3403	--	0	0	23.6886	1381	0	0	14.3624	791	0	0	0	0	--	--	--	--	--	--	--	--	--	--	--	--	--	--	--	--
Thraustochytriidae_sp._SW8_newGene_3412	--	0.03403	3	0.48604	27	0.051348	4	0	0	0	0	0	0	--	--	--	--	--	--	--	--	--	--	--	--	--	--	--	--
Thraustochytriidae_sp._SW8_newGene_3417	--	0.649107	93	0.302508	40	0.199968	29	0	0	0.236893	32	0.059197	8	0.253746	1.43445	normal	--	--	--	--	--	--	--	--	--	--	--	--	--
Thraustochytriidae_sp._SW8_newGene_342	--	0	0	0.777281	85	0	0	0	0	0	0	0	0	--	--	--	--	--	--	--	--	--	--	--	--	--	--	--	--
Thraustochytriidae_sp._SW8_newGene_3440	--	11.3132	2086	9.03051	1480	2.43037	446	1.34544	214	0.193521	34	1.35937	225	0.0212491	2.45887	normal	--	--	--	--	--	--	--	--	--	--	--	--	--
Thraustochytriidae_sp._SW8_newGene_3451	--	0.174198	7	0.54313	20	0.188862	8	0	0	0	0	0	0	--	--	--	--	--	--	--	--	--	--	--	--	--	--	--	--
Thraustochytriidae_sp._SW8_newGene_3452	--	13.1977	1819	15.052	1888	15.9595	2187	0.248935	30	0.177884	24	0.19685	25	1.2e-66	5.62974	up	--	--	--	--	--	--	--	--	--	--	--	--	--
Thraustochytriidae_sp._SW8_newGene_3456	--	0.407946	12	0.656139	17	0	0	0.455131	11	0.530426	14	0.411308	11	--	--	--	--	--	--	--	--	--	--	--	--	--	--	--	--
Thraustochytriidae_sp._SW8_newGene_3460	--	0	0	0.003593	1	0.084143	9	0.655108	58	0.416719	41	0.593522	55	6.67e-11	-4.49357	down	--	--	--	--	--	--	--	--	--	--	--	--	--
Thraustochytriidae_sp._SW8_newGene_3498	--	0.06362	2	0	0	0.154858	5	0.136957	4	0.214672	6	0.784048	21	--	--	--	--	--	--	--	--	--	--	--	--	--	--	--	--
Thraustochytriidae_sp._SW8_newGene_350	--	6.06918	262	4.40235	171	3.95071	169	2.1037	72	3.49619	136	1.43628	53	0.23502	0.603212	normal	--	--	--	--	--	--	--	--	--	--	--	--	--
Thraustochytriidae_sp._SW8_newGene_3502	--	0	0	6.86721	775	1.74722	169	0.35467	14	0.069505	8	0	0	--	--	--	--	--	--	--	--	--	--	--	--	--	--	--	--
Thraustochytriidae_sp._SW8_newGene_3511	--	0.806499	47	1.51395	80	0.864737	50	1.61876	80	0.189124	11	0.341073	18	0.944168	0.0588967	normal	--	--	--	--	--	--	--	--	--	--	--	--	--
Thraustochytriidae_sp._SW8_newGene_3517	--	0	0	1.36868	130	0	0	0.502081	69	9.09373	913	0.444271	64	0.312061	-3.49906	normal	--	--	--	--	--	--	--	--	--	--	--	--	--
Thraustochytriidae_sp._SW8_newGene_3550	--	0	0	1.7436	66	0	0	1.35113	48	0	0	2.07526	78	0.459882	-1.44232	normal	--	--	--	--	--	--	--	--	--	--	--	--	--
Thraustochytriidae_sp._SW8_newGene_360	--	0.464281	17	0	0	0.155926	6	0.307338	10	0	0	0	0	--	--	--	--	--	--	--	--	--	--	--	--	--	--	--	--
Thraustochytriidae_sp._SW8_newGene_361	--	0	0	0	0	0.580039	50	0.236977	18	0.277612	23	0.328396	26	--	--	--	--	--	--	--	--	--	--	--	--	--	--	--	--
Thraustochytriidae_sp._SW8_newGene_387	--	0.383066	9	0	0	0.374017	9	0	0	0.036582	1	0	0	--	--	--	--	--	--	--	--	--	--	--	--	--	--	--	--
Thraustochytriidae_sp._SW8_newGene_388	--	0.185271	7	0	0	0.493996	33	0	0	0.212246	7	0	0	--	--	--	--	--	--	--	--	--	--	--	--	--	--	--	--
Thraustochytriidae_sp._SW8_newGene_39	--	1.1215	106	0.141675	13	0.133871	13	0.506235	43	0.204806	19	0.093236	10	--	--	--	--	--	--	--	--	--	--	--	--	--	--	--	--
Thraustochytriidae_sp._SW8_newGene_407	--	0	0	0.53109	52	1.29073	129	0	0	0	0	1.03368	100	0.931765	0.405464	normal	--	--	--	--	--	--	--	--	--	--	--	--	--
Thraustochytriidae_sp._SW8_newGene_43	--	0.378026	22	0	0	0.108787	7	0	0	0	0	0	0	--	--	--	--	--	--	--	--	--	--	--	--	--	--	--	--
Thraustochytriidae_sp._SW8_newGene_449	--	0	0	1.63588	65	0.644971	28	0.336735	13	0.960022	37	0.820054	30	0.807023	-0.280486	normal	--	--	--	--	--	--	--	--	--	--	--	--	--
Thraustochytriidae_sp._SW8_newGene_476	--	0.742779	36	0.859013	38	0.465074	23	0	0	0	0	0	0	--	--	--	--	--	--	--	--	--	--	--	--	--	--	--	--
Thraustochytriidae_sp._SW8_newGene_481	--	0	0	0	0	0	0	0.5792	28	0	0	0	0	--	--	--	--	--	--	--	--	--	--	--	--	--	--	--	--
Thraustochytriidae_sp._SW8_newGene_482	--	0.217396	12	0.637786	31	0	0	0.244444	9	0	0	0.376108	14	--	--	--	--	--	--	--	--	--	--	--	--	--	--	--	--
Thraustochytriidae_sp._SW8_newGene_484	--	0	0	0	0	0	0	0	0	0	0	0.520199	28	--	--	--	--	--	--	--	--	--	--	--	--	--	--	--	--
Thraustochytriidae_sp._SW8_newGene_485	--	0	0	0.46548	37	0.327571	28	0	0	0	0	0	0	--	--	--	--	--	--	--	--	--	--	--	--	--	--	--	--
Thraustochytriidae_sp._SW8_newGene_501	--	1.89168	193	0.547706	51	0.408353	42	0.829177	73	0.343697	34	1.42847	132	0.792988	-0.370964	normal	--	--	--	--	--	--	--	--	--	--	--	--	--
Thraustochytriidae_sp._SW8_newGene_503	--	0.065772	3	0.182678	7	0.202714	9	0.037187	2	0	0	0.176236	7	--	--	--	--	--	--	--	--	--	--	--	--	--	--	--	--
Thraustochytriidae_sp._SW8_newGene_504	--	0.196853	9	0.610176	24	0.384328	16	0.209973	8	0.102748	5	0.188694	8	--	--	--	--	--	--	--	--	--	--	--	--	--	--	--	--
Thraustochytriidae_sp._SW8_newGene_506	--	0	0	0	0	0	0	0	0	0.683807	37	0	0	--	--	--	--	--	--	--	--	--	--	--	--	--	--	--	--
Thraustochytriidae_sp._SW8_newGene_509	--	18.8475	3356	21.8217	3511	21.0529	3713	3.52382	503	4.20306	720	4.56861	746	2.56e-14	1.85533	up	--	--	--	--	--	--	--	--	--	--	--	--	--
Thraustochytriidae_sp._SW8_newGene_530	--	0.84439	24	1.82105	46	0.78021	22	0.389029	10	0.682717	18	0.591563	15	--	--	--	--	--	--	--	--	--	--	--	--	--	--	--	--
Thraustochytriidae_sp._SW8_newGene_537	--	0	0	0.082225	8	0	0	0.229455	21	0.515985	52	0	0	--	--	--	--	--	--	--	--	--	--	--	--	--	--	--	--
Thraustochytriidae_sp._SW8_newGene_541	--	0.568185	36	0.818512	47	0.645361	40	0	0	0.1344	8	0	0	1.06e-05	3.39642	up	--	--	--	--	--	--	--	--	--	--	--	--	--
Thraustochytriidae_sp._SW8_newGene_556	--	0.209368	9	0.435801	17	0	0	0	0	0	0	0	0	--	--	--	--	--	--	--	--	--	--	--	--	--	--	--	--
Thraustochytriidae_sp._SW8_newGene_56	--	1.00383	120	0.977519	110	1.14514	132	0.115091	13	0.105732	13	0.220605	25	6.09e-05	2.25982	up	--	--	--	--	--	--	--	--	--	--	--	--	--
Thraustochytriidae_sp._SW8_newGene_57	--	0.374689	40	0	0	0.389268	41	1.28516	116	0.890393	89	1.62114	154	9.21e-08	-2.76386	down	--	--	--	--	--	--	--	--	--	--	--	--	--
Thraustochytriidae_sp._SW8_newGene_575	--	1.30498	245	1.04332	175	0.912032	170	0.360138	59	0.269715	48	0.611645	103	0.0746523	0.90557	normal	--	--	--	--	--	--	--	PAN domain	--	--	--	--	--
Thraustochytriidae_sp._SW8_newGene_586	--	0	0	0	0	0.540247	37	0	0	0	0	0	0	--	--	--	--	--	--	--	--	--	--	--	--	--	--	--	--
Thraustochytriidae_sp._SW8_newGene_595	--	0.070545	14	0.063312	11	0.754085	140	0.06902	12	0	0	0	0	--	--	--	--	--	--	--	--	--	--	PAN domain	--	--	--	--	--
Thraustochytriidae_sp._SW8_newGene_6	--	0	0	0	0	0	0	0	0	0	0	0.56425	130	--	--	--	--	--	--	--	--	--	--	--	--	--	--	--	--
Thraustochytriidae_sp._SW8_newGene_605	--	0.1886	8	0	0	0.41424	17	0	0	0	0	0	0	--	--	--	--	--	--	--	--	--	--	--	--	--	--	--	--
Thraustochytriidae_sp._SW8_newGene_610	--	0.40188	52	1.03603	122	0.268311	35	0	0	0	0	0	0	0.000212639	Inf	up	--	--	--	--	--	--	--	--	--	--	--	--	--
Thraustochytriidae_sp._SW8_newGene_611	--	0	0	0.628792	91	0	0	0	0	0.383114	58	0.569304	82	0.571818	-1.07389	normal	--	--	--	--	--	--	--	--	--	--	--	--	--
Thraustochytriidae_sp._SW8_newGene_616	--	1.68921	350	2.10684	397	2.31579	478	0.021356	4	0	0	0.036451	7	1.33e-29	6.23032	up	--	--	--	--	--	--	--	--	--	--	--	--	--
Thraustochytriidae_sp._SW8_newGene_626	--	1.26028	164	0.560295	61	1.17054	112	0	0	0	0	0	0	1.91e-11	Inf	up	--	--	--	--	--	--	--	--	--	--	--	--	--
Thraustochytriidae_sp._SW8_newGene_7	--	0	0	0	0	0	0	0	0	0	0	0.958946	223	--	--	--	--	--	--	--	--	--	--	--	--	--	--	--	--
Thraustochytriidae_sp._SW8_newGene_705	--	0	0	0	0	0	0	0	0	0.542045	23	0	0	--	--	--	--	--	--	--	--	--	--	--	--	--	--	--	--
Thraustochytriidae_sp._SW8_newGene_707	--	0.069121	5	0.03797	3	0.104064	7	0.759652	39	1.32872	74	0.958946	51	7.85e-10	-4.02852	down	--	--	--	--	--	--	--	--	--	--	--	--	--
Thraustochytriidae_sp._SW8_newGene_748	--	0	0	0	0	0	0	0	0	0	0	0.477439	9	--	--	--	--	--	--	--	--	--	--	--	--	--	--	--	--
Thraustochytriidae_sp._SW8_newGene_750	--	0.53915	43	0.970661	70	0.96073	76	0.533656	37	0.454783	34	0.474821	34	0.72429	0.274902	normal	--	--	--	--	--	--	--	--	--	--	--	--	--
Thraustochytriidae_sp._SW8_newGene_756	--	113.923	9355	71.9564	5253	160.074	11627	27.7401	1767	18.0187	1525	14.5037	1153	0.000990616	1.95307	up	[O]	Posttranslational modification, protein turnover, chaperones	Cellular Component: ubiquitin ligase complex (GO:0000151);; Cellular Component: cytoplasm (GO:0005737);; Biological Process: ubiquitin-dependent protein catabolic process (GO:0006511);;	K08770|0|xtr:100216108|K08770 ubiquitin C | (RefSeq) uncharacterized LOC100216108	PPAR signaling pathway (ko03320)	[OR]	Posttranslational modification, protein turnover, chaperones;; General function prediction only	Ubiquitin family;; Ubiquitin-2 like Rad60 SUMO-like;; Ubiquitin-like domain;; Ubiquitin-2 like Rad60 SUMO-like;; DUF2407 ubiquitin-like domain;; Telomere stability and silencing;; Protein of unknown function (DUF2870)	Polyubiquitin OS=Drosophila melanogaster OX=7227 GN=Ubi-p63E PE=3 SV=1	O	Posttranslational modification, protein turnover, chaperones	Ubiquitin, related [Neospora caninum Liverpool]	cellular component: cell (GO:0005623);; cellular component: macromolecular complex (GO:0032991);; cellular component: cell part (GO:0044464);; biological process: metabolic process (GO:0008152);; biological process: cellular process (GO:0009987)
Thraustochytriidae_sp._SW8_newGene_776	--	0	0	0	0	0	0	0	0	0.534191	7	0	0	--	--	--	--	--	--	--	--	--	--	--	--	--	--	--	--
Thraustochytriidae_sp._SW8_newGene_809	--	0.075448	11	0.073218	9	0.081349	11	1.52712	177	0.034329	5	0.825536	101	--	--	--	--	--	--	--	--	--	--	--	--	S	Function unknown	PREDICTED: uncharacterized protein LOC106065393 [Biomphalaria glabrata]	--
Thraustochytriidae_sp._SW8_newGene_82	--	0.388805	43	1.76079	152	0.335703	37	1.01668	96	1.09717	113	1.12179	111	0.0943301	-1.01304	normal	--	--	--	--	--	--	--	--	--	--	--	--	--
Thraustochytriidae_sp._SW8_newGene_828	--	0	0	0	0	0	0	0	0	4.38005	457	0	0	--	--	--	--	--	--	--	--	--	--	--	--	--	--	--	--
Thraustochytriidae_sp._SW8_newGene_838	--	5.96044	872	4.46364	601	5.42799	798	3.70369	471	5.97735	836	4.77801	637	0.283593	-0.359233	normal	--	--	--	--	--	--	--	--	--	--	--	--	--
Thraustochytriidae_sp._SW8_newGene_84	--	0	0	0	0	0	0	0.725049	62	1.15665	108	0	0	--	--	--	--	--	--	--	--	--	--	--	--	--	--	--	--
Thraustochytriidae_sp._SW8_newGene_840	--	2.32955	644	2.30831	581	0	0	1.41488	336	0.955104	250	0.699047	175	0.943898	0.0526368	normal	--	--	--	--	--	--	--	--	--	--	--	--	--
Thraustochytriidae_sp._SW8_newGene_85	--	0	0	0	0	0	0	0	0	0.209397	22	0.674589	66	--	--	--	--	--	--	--	--	--	--	--	--	--	--	--	--
Thraustochytriidae_sp._SW8_newGene_850	--	0	0	0	0	0	0	0.80196	40	0	0	0	0	--	--	--	--	--	--	--	--	--	--	--	--	--	--	--	--
Thraustochytriidae_sp._SW8_newGene_852	--	1.01502	99	1.10667	99	1.17566	114	0.024068	3	0	0	0.068778	7	6.46e-11	4.40264	up	--	--	--	--	--	--	--	--	--	--	--	--	--
Thraustochytriidae_sp._SW8_newGene_87	--	3.0239	375	5.35313	604	4.09561	505	10.3614	1103	11.9155	1396	12.1876	1362	1.43e-13	-1.94375	down	--	--	--	--	--	--	--	--	--	--	--	--	--
Thraustochytriidae_sp._SW8_newGene_88	--	17.9642	4645	12.9471	3047	20.5	5269	8.55355	1901	9.54711	2336	8.88053	2072	0.170776	0.449322	normal	--	--	--	--	--	--	--	PHD-finger	--	--	--	--	--
Thraustochytriidae_sp._SW8_newGene_89	--	2.21853	291	5.50355	658	5.16776	675	3.85342	437	0	0	0	0	0.355082	1.21937	normal	--	--	--	--	--	--	--	--	--	--	--	--	--
Thraustochytriidae_sp._SW8_newGene_898	--	3.6852	117	4.59446	133	3.11638	98	4.36055	119	5.06335	152	4.5276	130	0.116876	-0.785509	normal	--	--	--	--	--	--	--	--	--	--	--	--	--
Thraustochytriidae_sp._SW8_newGene_90	--	9.74277	1324	4.77051	591	5.0482	682	0	0	4.0256	518	0	0	0.114949	1.74124	normal	--	--	--	--	--	--	--	--	--	--	--	--	--
Thraustochytriidae_sp._SW8_newGene_907	--	0	0	0.37787	25	0	0	0	0	0.299748	21	0.676321	45	--	--	--	--	--	--	--	--	--	--	--	--	--	--	--	--
Thraustochytriidae_sp._SW8_newGene_915	--	0	0	0	0	3.74237	221	0	0	0	0	0	0	--	--	--	--	--	--	--	--	--	--	--	--	--	--	--	--
Thraustochytriidae_sp._SW8_newGene_917	--	0	0	0	0	0.204872	20	0.188752	16	0	0	0.112686	10	--	--	--	--	--	--	--	--	--	--	--	--	--	--	--	--
Thraustochytriidae_sp._SW8_newGene_958	--	0.872723	98	0.430844	44	0.791129	89	0.278084	27	0.245564	27	0.117484	12	0.0469922	1.18265	normal	--	--	--	--	--	--	--	--	--	--	--	--	--
Thraustochytriidae_sp._SW8_newGene_959	--	1.18177	237	0.795803	145	0.972652	194	0.26348	46	0.255308	49	0.221152	40	0.00240444	1.48839	up	--	--	--	--	--	--	--	--	--	--	--	--	--
Thraustochytriidae_sp._SW8_newGene_970	--	1.67258	274	0.295249	45	0.434253	69	0.424311	59	1.09196	165	0	0	0.928353	0.133142	normal	--	--	--	--	--	--	--	--	--	--	--	--	--
Thraustochytriidae_sp._SW8_newGene_971	--	0	0	0.923643	51	0.493462	30	0	0	0	0	0	0	--	--	--	--	--	--	--	--	--	--	--	--	--	--	--	--
