# Supplementary material for: Nitrogen Starvation Enhances the Production of Saturated and Unsaturated Fatty Acids in Aurantiochytrium sp. PKU#SW8 by Regulating Key Biosynthetic Genes
Source: Mar Drugs. 2022 Sep 30;20(10):621. doi: 10.3390/md20100621 (PMC9605394; doi:10.3390/md20100621)
Supplement: Supplementary file 1 [file marinedrugs-20-00621-s001.zip › Table S3.xlsx]

## Sheet: Table S3
	Table S3. List of genes with functional annotations.
#ID	gene_name	NL-A_FPKM	NL-A_count	NL-B_FPKM	NL-B_count	NL-C_FPKM	NL-C_count	NS-A_FPKM	NS-A_count	NS-B_FPKM	NS-B_count	NS-C_FPKM	NS-C_count	NS-A_NS-B_NS-C_vs_NL-A_NL-B_NL-C_DESeq_FDR	NS-A_NS-B_NS-C_vs_NL-A_NL-B_NL-C_DESeq_log2FC	NS-A_NS-B_NS-C_vs_NL-A_NL-B_NL-C_DESeq_(FDR_0.01_FC_2)_regulated	COG_class	COG_class_annotation	GO_annotation	KEGG_annotation	KEGG_pathway_annotation	KOG_class	KOG_class_annotation	Pfam_annotation	Swiss_Prot_annotation	eggNOG_class	eggNOG_class_annotation	NR_annotation	GO_second_level_annotation
Thraustochytriidae_sp._SW8_newGene_1009	--	0.571807	11	1.93549	38	0.967839	23	0.180543	3	0.143698	3	0.325193	6	--	--	--	--	--	--	--	--	--	--	--	--	--	--	hypothetical protein BSL78_28558 [Apostichopus japonicus]	--
Thraustochytriidae_sp._SW8_newGene_1130	--	0	0	0.000283	1	0	0	13.0123	685	0	0	0	0	--	--	--	[O]	Posttranslational modification, protein turnover, chaperones	Cellular Component: ubiquitin ligase complex (GO:0000151);; Cellular Component: cytoplasm (GO:0005737);; Biological Process: ubiquitin-dependent protein catabolic process (GO:0006511);;	K08770|0|xla:380559|K08770 ubiquitin C | (RefSeq) ubc.L, hmg20, ubc; ubiquitin C L homeolog	PPAR signaling pathway (ko03320)	[OR]	Posttranslational modification, protein turnover, chaperones;; General function prediction only	Glycosyl hydrolase family 65, C-terminal domain;; Domain of unknown function (DUF1893);; Ubiquitin family;; Ubiquitin-2 like Rad60 SUMO-like;; Ubiquitin-like domain;; Ubiquitin-2 like Rad60 SUMO-like;; DUF2407 ubiquitin-like domain;; Telomere stability and silencing;; Protein of unknown function (DUF2870);; Ubiquitin family;; Ubiquitin-2 like Rad60 SUMO-like;; Ubiquitin-like domain	Polyubiquitin OS=Drosophila melanogaster OX=7227 GN=Ubi-p63E PE=3 SV=1	O	Posttranslational modification, protein turnover, chaperones	unnamed protein product [Vitrella brassicaformis CCMP3155]	cellular component: cell (GO:0005623);; cellular component: macromolecular complex (GO:0032991);; cellular component: cell part (GO:0044464);; biological process: metabolic process (GO:0008152);; biological process: cellular process (GO:0009987)
Thraustochytriidae_sp._SW8_newGene_1131	--	97.6652	4408	85.8161	3544	72.5103	3251	30.2136	1151	49.5431	2304	23.6738	991	0.051132	0.741889	normal	[O]	Posttranslational modification, protein turnover, chaperones	Cellular Component: ubiquitin ligase complex (GO:0000151);; Molecular Function: deoxyribonuclease II activity (GO:0004531);; Cellular Component: cytoplasm (GO:0005737);; Biological Process: DNA metabolic process (GO:0006259);; Biological Process: ubiquitin-dependent protein catabolic process (GO:0006511);;	K08770|0|rno:50522|K08770 ubiquitin C | (RefSeq) Ubc; ubiquitin C	PPAR signaling pathway (ko03320)	[OR]	Posttranslational modification, protein turnover, chaperones;; General function prediction only	Glycosyl hydrolase family 65, C-terminal domain;; Domain of unknown function (DUF1893);; dUTPase;; Ubiquitin family;; Ubiquitin-2 like Rad60 SUMO-like;; Ubiquitin-like domain;; Ubiquitin-2 like Rad60 SUMO-like;; DUF2407 ubiquitin-like domain;; Telomere stability and silencing;; Protein of unknown function (DUF2870)	Polyubiquitin OS=Drosophila melanogaster OX=7227 GN=Ubi-p63E PE=3 SV=1	O	Posttranslational modification, protein turnover, chaperones	Ubiquitin, related [Neospora caninum Liverpool]	cellular component: cell (GO:0005623);; cellular component: macromolecular complex (GO:0032991);; cellular component: cell part (GO:0044464);; molecular function: catalytic activity (GO:0003824);; biological process: metabolic process (GO:0008152);; biological process: cellular process (GO:0009987)
Thraustochytriidae_sp._SW8_newGene_1243	--	419.187	12040	451.558	11805	329.035	9395	314.215	7758	294.002	7989	299.532	7763	0.770861	-0.0908848	normal	[O]	Posttranslational modification, protein turnover, chaperones	Molecular Function: structural constituent of ribosome (GO:0003735);; Cellular Component: nucleus (GO:0005634);; Biological Process: translation (GO:0006412);; Biological Process: cellular protein modification process (GO:0006464);; Biological Process: ubiquitin-dependent protein catabolic process (GO:0006511);; Cellular Component: cytosolic large ribosomal subunit (GO:0022625);; Molecular Functi…	K02927|2.8906e-77|tsp:Tsp_03772|K02927 large subunit ribosomal protein L40e | (RefSeq) ubiquitin family protein	Ribosome (ko03010)	[J]	Translation, ribosomal structure and biogenesis	Ubiquitin family;; Ribosomal L40e family;; Ubiquitin-2 like Rad60 SUMO-like;; Ubiquitin-like domain	Ubiquitin-60S ribosomal protein L40 OS=Eimeria bovis OX=5803 PE=2 SV=2	J	Translation, ribosomal structure and biogenesis	unnamed protein product [Vitrella brassicaformis CCMP3155]	molecular function: structural molecule activity (GO:0005198);; cellular component: cell (GO:0005623);; cellular component: organelle (GO:0043226);; cellular component: cell part (GO:0044464);; biological process: metabolic process (GO:0008152);; biological process: cellular process (GO:0009987);; cellular component: macromolecular complex (GO:0032991);; cellular component: organelle part (GO:004…
Thraustochytriidae_sp._SW8_newGene_1249	--	0	0	1.15958	159	0	0	0.672858	104	1.14278	187	1.81998	286	0.0102921	-2.34484	normal	[C]	Energy production and conversion	Cellular Component: mitochondrion (GO:0005739);; Molecular Function: NADH dehydrogenase (ubiquinone) activity (GO:0008137);; Molecular Function: quinone binding (GO:0048038);; Molecular Function: NAD binding (GO:0051287);; Biological Process: oxidation-reduction process (GO:0055114);;	--	--	[C]	Energy production and conversion	--	NADH-ubiquinone oxidoreductase 49 kDa subunit OS=Reclinomonas americana OX=48483 GN=NAD7 PE=3 SV=1	C	Energy production and conversion	NADH dehydrogenase subunit 7 (mitochondrion) [Moramonas marocensis]	cellular component: cell (GO:0005623);; cellular component: organelle (GO:0043226);; cellular component: cell part (GO:0044464);; molecular function: catalytic activity (GO:0003824);; biological process: metabolic process (GO:0008152);; biological process: single-organism process (GO:0044699);; molecular function: binding (GO:0005488)
Thraustochytriidae_sp._SW8_newGene_1531	--	2.83941	197	2.44483	154	2.28893	158	1.15204	69	0.914156	60	1.64599	94	0.266676	0.602502	normal	--	--	--	--	--	--	--	Mechanosensitive ion channel	--	--	--	--	--
Thraustochytriidae_sp._SW8_newGene_1681	--	0.980583	91	1.11104	94	0.826368	77	0.312611	25	0.341835	30	0.448511	38	0.137022	0.919489	normal	--	--	--	--	--	--	--	Anaphase-promoting complex, cyclosome, subunit 3;; Tetratricopeptide repeat	--	--	--	hypothetical protein PBRA_003840 [Plasmodiophora brassicae]	--
Thraustochytriidae_sp._SW8_newGene_1757	--	3.65369	1268	3.42735	1083	4.22391	1457	1.51526	452	2.11148	694	1.51518	475	0.031246	0.649762	normal	--	--	--	--	--	[L]	Replication, recombination and repair	EF-hand domain pair;; IPT/TIG domain;; ATPase family associated with various cellular activities (AAA)	--	S	Function unknown	ATPase family AAA domain-containing protein 5-like [Trichogramma pretiosum]	--
Thraustochytriidae_sp._SW8_newGene_1791	--	13.2626	1234	14.963	1352	13.4809	1210	8.63815	718	8.10117	709	8.18641	733	0.501823	0.22879	normal	--	--	--	--	--	--	--	G-patch domain;; RNA recognition motif. (a.k.a. RRM, RBD, or RNP domain)	--	--	--	--	--
Thraustochytriidae_sp._SW8_newGene_1946	--	10.2493	270	11.3652	272	10.0164	262	6.14311	139	6.06003	151	7.84947	187	0.764977	0.175288	normal	--	--	--	--	--	--	--	Alba	--	--	--	--	--
Thraustochytriidae_sp._SW8_newGene_2101	--	0	0	4.86943	482	0	0	0	0	0.836999	87	0	0	--	--	--	--	--	--	--	--	[R]	General function prediction only	--	--	S	Function unknown	UNKNOWN [Stylonychia lemnae]	--
Thraustochytriidae_sp._SW8_newGene_2187	--	0	0	0	0	0	0	0	0	2.67358	168	0	0	--	--	--	--	--	--	--	--	--	--	--	--	S	Function unknown	hypothetical protein OXYTRI_14248 (macronuclear) [Oxytricha trifallax]	--
Thraustochytriidae_sp._SW8_newGene_2584	--	1.04278	41	1.29693	47	0.79666	32	0.672883	23	0.885975	33	0.386619	14	0.828288	0.184826	normal	[T]	Signal transduction mechanisms	--	K01007|1.20597e-48|crg:105339504|K01007 pyruvate, water dikinase [EC:2.7.9.2] | (RefSeq) uncharacterized LOC105339504	Pyruvate metabolism (ko00620);; Carbon metabolism (ko01200)	--	--	PEP-utilising enzyme, mobile domain	--	G	Carbohydrate transport and metabolism	uncharacterized protein LOC106154166 [Lingula anatina]	--
Thraustochytriidae_sp._SW8_newGene_2728	--	5.84445	393	0	0	0.757842	51	0	0	0	0	0	0	--	--	--	--	--	--	--	--	--	--	--	--	--	--	hypothetical protein BOX15_Mlig021868g1, partial [Macrostomum lignano]	--
Thraustochytriidae_sp._SW8_newGene_2806	--	2.82504	320	0	0	0	0	1.22921	120	1.50885	162	0	0	0.86901	-0.553166	normal	[C]	Energy production and conversion	Molecular Function: catalytic activity (GO:0003824);;	--	--	--	--	Malate synthase	--	--	--	glcB [Nephila clavipes]	molecular function: catalytic activity (GO:0003824)
Thraustochytriidae_sp._SW8_newGene_2807	--	314.569	46044	330.027	43969	354.235	51545	176.395	22193	144.296	19982	165.055	21801	0.0222772	0.557612	normal	[C]	Energy production and conversion	--	--	--	--	--	Malate synthase	--	C	Energy production and conversion	glcB [Nephila clavipes]	--
Thraustochytriidae_sp._SW8_newGene_575	--	1.30498	245	1.04332	175	0.912032	170	0.360138	59	0.269715	48	0.611645	103	0.0746523	0.90557	normal	--	--	--	--	--	--	--	PAN domain	--	--	--	--	--
Thraustochytriidae_sp._SW8_newGene_595	--	0.070545	14	0.063312	11	0.754085	140	0.06902	12	0	0	0	0	--	--	--	--	--	--	--	--	--	--	PAN domain	--	--	--	--	--
Thraustochytriidae_sp._SW8_newGene_756	--	113.923	9355	71.9564	5253	160.074	11627	27.7401	1767	18.0187	1525	14.5037	1153	0.000990616	1.95307	up	[O]	Posttranslational modification, protein turnover, chaperones	Cellular Component: ubiquitin ligase complex (GO:0000151);; Cellular Component: cytoplasm (GO:0005737);; Biological Process: ubiquitin-dependent protein catabolic process (GO:0006511);;	K08770|0|xtr:100216108|K08770 ubiquitin C | (RefSeq) uncharacterized LOC100216108	PPAR signaling pathway (ko03320)	[OR]	Posttranslational modification, protein turnover, chaperones;; General function prediction only	Ubiquitin family;; Ubiquitin-2 like Rad60 SUMO-like;; Ubiquitin-like domain;; Ubiquitin-2 like Rad60 SUMO-like;; DUF2407 ubiquitin-like domain;; Telomere stability and silencing;; Protein of unknown function (DUF2870)	Polyubiquitin OS=Drosophila melanogaster OX=7227 GN=Ubi-p63E PE=3 SV=1	O	Posttranslational modification, protein turnover, chaperones	Ubiquitin, related [Neospora caninum Liverpool]	cellular component: cell (GO:0005623);; cellular component: macromolecular complex (GO:0032991);; cellular component: cell part (GO:0044464);; biological process: metabolic process (GO:0008152);; biological process: cellular process (GO:0009987)
Thraustochytriidae_sp._SW8_newGene_809	--	0.075448	11	0.073218	9	0.081349	11	1.52712	177	0.034329	5	0.825536	101	--	--	--	--	--	--	--	--	--	--	--	--	S	Function unknown	PREDICTED: uncharacterized protein LOC106065393 [Biomphalaria glabrata]	--
Thraustochytriidae_sp._SW8_newGene_87	--	3.0239	375	5.35313	604	4.09561	505	10.3614	1103	11.9155	1396	12.1876	1362	1.43e-13	-1.94375	down	--	--	--	--	--	--	--	--	--	--	--	--	--
Thraustochytriidae_sp._SW8_newGene_88	--	17.9642	4645	12.9471	3047	20.5	5269	8.55355	1901	9.54711	2336	8.88053	2072	0.170776	0.449322	normal	--	--	--	--	--	--	--	PHD-finger	--	--	--	--	--
